# Supplementary material for: The Effect of Natural-Based Formulation (NBF) on the Response of RAW264.7 Macrophages to LPS as an In Vitro Model of Inflammation
Source: J Fungi (Basel). 2022 Mar 21;8(3):321. doi: 10.3390/jof8030321 (PMC8955716; doi:10.3390/jof8030321)
Supplement: Supplementary file 1 [file jof-08-00321-s001.zip]

Archive with 2 entries (2 files):
- Figures S1 and S2.pdf
- File S1.pdf
